# Supplementary material for: Gardeniae Fructus Enhances Skin Barrier Function via AHR-Mediated FLG/LOR/IVL Expression
Source: Molecules. 2025 Sep 16;30(18):3764. doi: 10.3390/molecules30183764 (PMC12472589; doi:10.3390/molecules30183764)
Supplement: Supplementary file 1 [file molecules-30-03764-s001.zip › Supplementary Table S1.xlsx]

## Sheet: Sheet1
NO.	Compounds Name	Formula	RT (s)	m/z	Error (ppm)	Fragment Ions	Ion Mode
1	Genipinic acid	C11H14O6	188.3	243.086	0.4	93.07019043, 119.5001068, 137.0606384, 149.0236206	POS
2	Shanzhiside methyl ester	C17H26O11	221.3	407.155	0	121.0647964, 149.0604553, 177.0562592	POS
3	6'-O-P-coumaroylgenipin gentiobioside	C32H40O17	303.8	679.223	0	147.0442047, 209.0810242, 291.086792, 309.0968628	POS
4	Shanzhiside	C16H24O11	207.5	391.124	0.8	71.01390076, 101.024498, 167.0350342, 185.0820007	NEG
5	Genipin 1-gentiobioside	C23H34O15	228	549.183	1.6	119.0350723, 147.0451202, 175.0402527	NEG
6	Deacetylasperulosidic acid methyl ester	C17H24O11	234.3	403.125	0.8	101.0243912, 139.0399017, 241.0716858, 371.0985718	NEG
7	Asperuloside	C18H22O11	249.6	459.114	0.9	147.0451, 175.0450	NEG
8	Geniposide	C17H24O10	253.6	387.129	0.9	101.0244, 123.0452, 207.0663	NEG
9	Genipin	C11H14O5	276.5	225.077	0.2	68.9982, 101.0244, 147.0452	NEG
